# Supplementary material for: Salinity induces dose-dependent metabolic reprogramming while maintaining apparent growth stability in Limonium irtaense
Source: Planta. 2026 Jun 18;264(1):22. doi: 10.1007/s00425-026-05042-7 (PMC13275522; doi:10.1007/s00425-026-05042-7)
Supplement: Supplementary file 1 — Supplementary file1 (XLSX 135 KB) [file 425_2026_5042_MOESM1_ESM.xlsx]

## Sheet: Table S1
Table S1. Unsupervised Principal Component Analysis (PCA) loading plot values of metabolomic data
Metabolite	PC1		Metabolite	PC2		Metabolite	PC3	PC4	PC5	PC6	PC7	PC8	PC9	PC10	PC11	PC12	PC13	PC14	PC15	PC16	PC17	PC18	PC19	PC20	PC21	PC22
Dehydroabietic acid	-0.16082		Octacosane	-0.15386		Citric acid	-0.22308	0.052192	0.010882	0.099101	-0.052291	0.035294	-0.017244	-0.13966	-0.077814	0.069094	0.030664	-0.15166	-0.10562	0.020312	-0.05725	0.032086	-0.010291	-0.017947	0.015491	0.0032038
Psicose	-0.14666		Dotriacontane	-0.15042		Uric acid	-0.22203	-0.038189	-0.072607	-0.073841	0.078603	0.06207	0.1018	0.03299	-0.003578	0.10531	-0.1405	-0.14508	0.048135	0.25143	0.15723	0.2153	-0.14233	-0.10205	-0.055123	-0.018928
Sorbose	-0.12879		Hexacosane	-0.14936		Malic acid	-0.21646	0.095419	0.0083871	0.082921	-0.042753	0.060805	0.017865	-0.036283	-0.12133	-0.07753	-0.047517	-0.010106	0.10863	0.011532	-0.095795	-0.070506	-0.039005	0.047609	0.084792	-0.089631
Iditol	-0.1267		Docosane	-0.13115		3-Aminopropionitrile	-0.20749	-0.015519	0.019869	0.064332	-0.10659	0.043129	-0.058828	-0.0074819	0.00693	-0.03466	-0.037206	0.022678	0.073613	0.057689	-0.10732	-0.0065485	-0.0018607	-0.0024809	0.0018247	0.38149
Fructose	-0.122		Eicosane	-0.12386		Ascorbic acid	-0.2069	-0.091595	-0.26495	-0.095864	-0.032655	-0.14016	-0.014591	-0.26301	0.11722	-0.0022318	-0.21183	0.040524	0.22099	0.0924	-0.07626	0.13501	0.013724	-0.051338	0.13194	0.036646
Raffinose	-0.11963		Hydroxylamine	-0.11639		Methanolphosphate	-0.19485	-0.056326	-0.01733	0.012737	0.0084081	0.14522	0.016654	0.11382	0.06794	-0.0358	-0.018563	0.045706	0.010589	-0.042014	0.020997	0.045199	0.038906	0.14637	0.01412	-0.010922
Ascorbic acid	-0.11219		Pyrogallol	-0.11226		Gluconic acid	-0.17842	-0.096806	0.12819	-0.17755	0.041409	0.0075827	-0.049088	0.025901	-0.36727	-0.12443	0.35318	0.10977	0.012979	-0.051091	0.29408	-0.07916	-0.14538	0.19216	0.076288	0.040803
Benzyl alcohol	-0.11184		3,4-Dihydroxybenzoate	-0.10552		Ferulic acid	-0.17594	0.075709	-0.0039356	-0.051513	0.06497	0.079861	-0.0037725	0.073204	0.016119	-0.038774	0.03063	0.011117	-0.04767	0.046453	-0.14995	0.046733	0.055281	0.055792	-0.0082121	-0.043492
Hexose	-0.10467		Sulfuric acid	-0.10173		Gentisic acid	-0.16923	-0.0046976	-0.0016906	-0.060524	0.0040456	0.060981	0.030137	0.037388	0.13447	0.0036041	-0.085812	0.01534	0.0084087	-0.11257	0.12337	-0.15996	-0.07768	-0.045691	-0.12777	0.020166
Benzoic acid	-0.10375		Pyruvic acid	-0.10109		Phosphoric acid	-0.16596	-0.052631	0.066077	0.011498	0.059153	0.12303	0.01542	0.086873	0.12582	-0.16036	-0.0335	-0.15379	0.095984	-0.10398	0.13168	-0.053242	-0.11271	-0.025325	-0.011023	-0.058809
Trehalose	-0.099886		Propane-1,3-diol	-0.10082		Sinapinic acid	-0.14947	0.14827	0.023622	-0.014723	0.0010644	-0.039848	-0.056709	0.11756	-0.048888	0.0081162	-0.015085	0.086269	-0.10366	0.068363	-0.10915	0.1128	0.096987	0.045549	0.0023419	-0.0090026
Galactose	-0.096011		4-Hydroxybutyric acid	-0.10037		Succinic acid	-0.14794	-0.07441	0.023346	0.12609	-0.072299	0.077421	0.088768	0.026789	0.047469	-0.041587	-0.056613	-0.076827	0.005475	0.0206	-0.13151	-0.055743	-0.092739	0.037682	0.15051	-0.012358
Ethanolamine	-0.090629		Dehydroabietic acid	-0.096533		Glyceric acid	-0.14426	-0.069377	-0.10568	0.15136	-0.10224	-0.010965	-0.047605	0.030113	-0.0044858	0.026416	0.070795	0.0063857	-0.078185	0.085077	-8.5106e-05	-0.073955	-0.027365	0.052507	0.055111	-0.016755
Methylhexose	-0.090552		Sucrose	-0.094286		Threonic acid	-0.13929	0.0010654	-0.088936	0.13915	-0.11784	0.0074157	0.005874	0.022547	-0.047562	0.029595	0.057819	-0.05297	-0.0028247	0.080882	0.071517	-0.04226	-0.017233	-0.020496	0.0058553	-0.026147
3-(4-hydroxyphenyl)propionic acid	-0.090325		4-Hydroxybenzoic acid	-0.090265		Vanillic acid	-0.1379	0.013964	0.046458	-0.038696	-0.075744	-0.029202	-0.0030002	0.088843	0.060154	0.049047	-0.040881	0.088986	0.055091	-0.0084567	-0.11391	-0.023509	0.050011	-0.0047789	0.015025	0.021767
Gallic acid	-0.088777		Glycolic acid	-0.087842		Pyroglutamic acid	-0.13762	0.040878	-0.07484	-0.061497	0.058802	0.041867	-0.04062	-0.006266	-0.027564	-0.012343	-0.068905	-0.04571	-0.029664	-0.038666	-0.007572	0.008476	0.010209	-0.02547	-0.031106	-0.034517
1,6-Anhydro-beta-Glucose	-0.083034		5,6-Dihydrouracil	-0.085677		Lactic acid	-0.13363	-0.019987	0.057198	0.0084737	-0.022237	-0.10961	-0.0056259	0.10291	0.083948	0.017889	-0.20671	-0.12827	-0.092225	-0.01527	-0.081129	-0.050992	0.08429	0.099402	0.1005	-0.0078803
Oxamic acid	-0.079035		Serotonin	-0.078136		p-Coummaric acid	-0.13342	-0.045053	0.044147	-0.043374	-0.067565	-0.055988	-0.0018007	0.12328	0.07807	0.033505	0.0062238	0.05883	-0.015476	0.041381	-0.011493	0.071585	0.042962	-0.034616	-0.041723	0.02976
Dodecanol	-0.075655		Plamitic acid	-0.077835		Xylonic acid	-0.13242	0.040849	-0.098459	0.12086	-0.033933	-0.095424	-0.059315	0.052162	-0.030975	0.12678	0.13798	0.060369	-0.053814	-0.22058	-0.032928	0.056816	-0.27674	-0.38687	0.0048678	0.067759
1,4-Benzenedicarboxylic acid	-0.075279		Stearic acid	-0.077755		3-Amino-2-Piperidone	-0.12863	-0.0023547	0.022524	-0.1219	0.11813	0.046175	-0.093899	-0.10321	-0.04635	0.0013604	0.027715	0.079073	-0.023151	0.036602	-0.021447	-0.030877	-0.0036737	-0.0040546	0.021039	-0.26463
Pyruvic acid	-0.074116		Gentisic acid	-0.066407		3,4-Dihydroxybenzoate	-0.12163	-0.073655	0.060013	0.023316	-0.094587	-0.12221	-0.12684	-0.091676	0.023362	-0.055742	-0.03028	-0.055338	0.018681	0.070436	-0.077977	-0.015665	0.026064	-0.0053179	-0.042502	-0.12839
Propane-1,3-diol	-0.071732		Normetanephrine	-0.065249		Sulfuric acid	-0.11488	0.010604	0.080812	-0.1222	0.075764	0.093809	0.082165	0.0054444	-0.030113	-0.01078	-0.024324	0.025293	0.1388	-0.1593	-0.14278	0.059157	-0.018094	-0.046578	0.18671	0.0074691
Sulfuric acid	-0.069716		p-Coummaric acid	-0.064171		Guanine	-0.10197	-0.057288	0.10994	0.097037	0.17939	0.031376	0.076284	-0.16822	0.45708	0.065101	-0.014498	0.46419	-0.048152	-0.075287	0.10573	-0.010964	0.07876	-0.16994	-0.052633	0.022417
Epigallo catechin	-0.069535		Vanillic acid	-0.06319		Dehydroabietic acid	-0.10026	0.1082	0.21785	0.088758	-0.11088	0.10621	-0.12255	0.20551	0.18385	0.22862	0.022875	-0.10688	-0.055866	0.11311	0.069671	-0.039784	0.0046238	0.09907	0.20616	0.048075
Glucose	-0.066733		Ethanolamine	-0.062396		Cysteine	-0.099108	0.076353	-0.0044532	0.012091	-0.0095023	0.084082	-0.032721	-0.04672	0.034478	0.052106	-0.031479	0.017507	-0.026095	-0.077759	-0.063384	0.19732	0.12317	-0.0029445	-0.10682	0.015803
Arabinose	-0.064813		Oxamic acid	-0.053957		Serotonin	-0.0991	0.016212	0.17661	0.10289	-0.069999	-0.081355	0.054078	0.0077454	-0.18283	0.11836	-0.088581	0.18542	-0.1294	0.13915	0.062606	0.069611	-0.0007748	-0.024048	-0.073131	-0.0018501
Lyxose	-0.064464		Lactic acid	-0.049164		Arabinose	-0.097583	-0.001168	0.0058462	-0.034673	-0.025207	0.0058457	-0.0821	-0.14356	0.04772	0.023267	-0.10875	0.018606	0.033019	-0.073545	-0.080119	-0.31185	-0.10624	0.029315	-0.05178	0.042201
Quinic acid	-0.063215		Gallic acid	-0.048731		Asparagine	-0.096054	0.059667	-0.054118	0.044237	0.048087	-0.0063085	-0.10219	-0.0010001	-0.0086156	0.12005	0.0097967	0.02563	0.069205	0.060975	-0.0020829	0.053684	0.034354	0.020657	-0.058849	-0.038236
2-Hydroxypyridine	-0.062406		5-Hydroxy tryptamine	-0.046847		Galactose	-0.095608	-0.031261	0.10309	-0.014372	0.20125	-0.11457	-0.0037976	0.032649	0.080081	-0.07998	0.15432	-0.0071452	0.1246	0.03858	0.056178	0.036895	0.32516	0.078298	-0.1301	-0.040755
Lactic acid	-0.062207		Pelargonic acid	-0.04649		4-Hydroxybenzoic acid	-0.094439	-0.0071887	0.049908	-0.031587	-0.099449	-0.060018	0.019039	0.082826	0.071236	0.046661	-0.023518	0.028845	-0.025475	0.017529	0.052444	-0.025147	-0.076711	-0.060221	-0.062806	-0.25864
Propyleneglycol	-0.053527		3-(4-hydroxyphenyl)propionic acid	-0.041196		Glycine	-0.091076	-0.038241	0.037216	-0.092023	0.060576	-0.086238	-0.11879	0.030113	0.035633	-0.1196	0.01847	0.040287	-0.17413	-0.0040221	0.092542	0.049974	-0.14415	-0.11342	0.34335	0.045414
Shikimic acid	-0.048555		1-Hexadecanol	-0.037721		Glutamic acid	-0.089878	0.032823	-0.029386	-0.045282	0.031799	0.0059117	0.058368	0.065214	0.021464	-0.065423	0.014333	0.0044422	0.0041996	-0.060621	0.022945	0.086812	0.037299	0.060794	0.059362	-0.056489
4-Hydroxybutyric acid	-0.048483		Ribulose	-0.031404		Glycerol	-0.088362	0.033071	0.066871	-0.031372	-0.025801	-0.03691	0.016385	0.063855	0.037332	-0.067361	-0.060156	0.023734	-0.10366	-0.10116	0.046042	0.087693	-0.1004	0.13568	0.04451	0.03518
Inositol	-0.04789		Dopamine	-0.027104		Tyramine	-0.083824	0.066462	0.21266	0.21088	0.15664	-0.049318	-0.066494	-0.10033	-0.1231	-0.031138	0.076626	-0.13209	0.0145	-0.17204	-0.038379	-0.20319	-0.084465	-0.10516	-0.034156	0.038907
Glycolic acid	-0.046807		Glutamine dehydrated	-0.016083		Hydroxylamine	-0.08211	-0.045971	-0.023879	-0.043196	-0.087679	-0.0054639	0.0045119	-0.026971	-0.06135	0.04428	-0.010266	0.0065875	0.041141	0.082452	0.05399	0.0009885	0.010259	-0.012622	-0.071299	-0.041676
Palmitic acid	-0.046083		Caproic acid	-0.014133		Glutamine dehydrated	-0.079955	0.17082	-0.025908	-0.047053	-0.01011	-0.078344	-0.13769	-0.033117	0.0054043	0.010955	-0.043094	-0.080117	0.13727	-0.0094302	-0.016321	-0.03083	-0.045937	0.020407	-0.072201	0.014603
Sucrose	-0.04548		Benzoic acid	-0.011355		2-Hydroxyglutaric acid	-0.07881	0.12891	-0.12079	-0.036202	-0.021928	-0.11124	0.032788	-0.26229	0.035205	0.15106	0.18112	-0.16198	-0.10835	-0.10346	-0.11375	0.031434	-0.039138	-0.032191	-0.076961	-0.22608
Glycerol	-0.045293		Tyramine	-0.01069		4-Hydroxyphenethyl alcohol	-0.078095	-0.14793	-0.0095924	0.13723	0.21451	-0.099545	-0.026315	0.094636	-0.036455	-0.037328	-0.22749	0.013013	0.087678	-0.095894	-0.10954	-0.16806	0.0041024	-0.041955	0.12262	-0.11568
Ferulic acid	-0.04455		4-Hydroxyphenethyl alcohol	-0.010029		Rhamnose	-0.076571	-0.0098655	-0.0089136	0.12338	-0.42119	0.16107	0.024156	-0.2263	0.0080262	-0.23922	0.1361	0.090148	-0.11579	-0.10289	-0.014149	-0.097677	0.16883	-0.058529	0.068186	0.0037565
Maltotriose	-0.040018		1,4-Benzenedicarboxylic acid	-0.0059661		Plamitic acid	-0.073574	0.002112	-0.0073541	-0.16381	-0.050368	-0.004219	-0.043523	0.022063	-0.011543	0.002046	-0.026076	-0.074811	-0.16886	-0.039586	-0.028715	-0.14294	0.15168	-0.037385	-0.25305	0.105
Xylulose	-0.03427		Tryptophan	-0.0047264		Stearic acid	-0.072903	-0.017391	-0.0065821	-0.19995	-0.060656	-0.0028971	-0.043022	0.037703	-0.0045953	-0.0098641	0.012728	-0.06396	-0.16735	-0.01113	-0.056343	-0.16802	0.17586	-0.036492	-0.28271	0.04857
Maltitol	-0.03343		Glycerol	-0.00047844		Dodecanol	-0.071769	-0.024297	0.048691	-0.00087267	-0.0044062	0.005921	-0.012502	-0.03099	-0.0091101	-0.11225	-0.033122	-0.010905	-0.065044	-0.13419	0.09983	0.073601	0.040455	-0.035169	-0.031405	0.052594
Sinigrin	-0.0329		beta-Cyano-Alanine	0.0031267		Glutamine	-0.068308	0.10077	-0.090404	-0.07684	0.05685	-0.072149	-0.093721	-0.11278	0.02801	0.067781	0.036486	-0.1062	0.022887	-0.067741	-0.021733	0.0092178	-0.0036153	-0.010504	-0.0087616	0.0099053
Dehydroascorbic acid	-0.032828		Guanine	0.0047641		Mannitol	-0.067526	-0.0068037	0.061243	0.0056489	-0.06298	0.064289	-0.064467	-0.11468	0.19786	0.0033469	0.05362	0.1746	-0.11453	0.1365	0.036026	-0.17553	-0.076216	0.052906	-0.17563	-0.041189
Stearic acid	-0.030684		3-Aminopropionitrile	0.0090054		Docosane	-0.064573	-0.086584	0.013395	-0.060243	-0.070422	-0.067384	-0.0024044	0.0045779	0.0030276	0.019633	0.060009	0.031357	0.054186	-0.021383	-0.089257	0.058082	0.014092	-0.12255	0.040246	-0.0048189
1-Hexadecanol	-0.030452		2-Hydroxyglutaric acid	0.013704		Hexacosane	-0.060211	-0.12785	0.028595	-0.074719	-0.099403	-0.092601	-0.0055907	0.047959	0.037587	0.010593	0.12145	0.042589	0.12643	-0.018484	-0.098694	0.059761	-0.0061792	-0.016774	0.048931	0.0053618
Salicyl alcohol-b-glucoside	-0.029673		2-Aminoethanol	0.015701		Glycolic acid	-0.058649	0.020451	0.012238	-0.013225	-0.072495	-0.0076828	0.079104	-0.059704	-0.042358	-0.008022	-0.087762	0.0062568	-0.036173	-0.028318	-0.0084418	-0.030796	-0.047412	0.030724	0.058336	0.029956
Ribulose	-0.028709		3-Amino-2-Piperidone	0.016128		Octacosane	-0.058328	-0.15037	0.03019	-0.076362	-0.11154	-0.10339	0.00098886	0.058646	0.048528	-0.0025719	0.15597	0.049471	0.15769	-0.013002	-0.092122	0.050033	0.0064038	0.02847	0.026644	0.062273
5,6-Dihydrouracil	-0.028132		Cysteine	0.018302		Eicosane	-0.057657	-0.054649	0.0010504	-0.049435	-0.04256	-0.048126	-0.0011125	-0.031773	-0.022184	0.033745	0.0070498	0.0093257	0.0083255	-0.031748	-0.063749	0.068133	0.025413	-0.079697	0.015573	0.030365
Xylonic acid	-0.028092		Phenylalanine	0.019313		Pelargonic acid	-0.054643	-0.15289	0.02679	-0.03599	-0.016863	-0.066557	-0.02821	-0.0077561	-0.092979	-0.035875	-0.074381	0.17591	-0.027035	0.026299	-0.032934	0.060441	0.03732	-0.012853	0.077037	0.017631
Vanillic acid	-0.025546		beta-Alanine	0.019536		Pyrogallol	-0.053944	-0.067048	0.062431	-0.034861	-0.09763	-0.062482	0.029683	0.069069	0.059248	-0.0053031	0.047218	0.03211	0.054782	-0.018586	-0.017456	0.014314	-0.025357	0.025678	0.063071	0.02692
Malic acid	-0.023835		GABA	0.020532		Octadecanol	-0.053936	-0.025746	0.082973	-0.079297	0.1488	0.104	0.09744	0.072576	0.048969	0.10116	0.011086	-0.014039	0.025915	-0.075559	0.14633	-0.012505	-0.14182	-0.094955	-0.10527	0.035465
Sinapinic acid	-0.02336		Tyrosine	0.023115		Galactosamine	-0.053806	-0.0085171	0.074043	-0.054727	0.096609	0.024544	0.053805	0.088422	0.054977	-0.024923	-0.085214	0.0022498	-0.017074	-0.027505	-0.086315	0.026535	0.015094	0.025223	0.02755	-0.039502
Eicosane	-0.018114		1-Amino-1-Cyclopentanecarboxylic acid	0.023547		Tryptophan	-0.051533	0.13137	0.030264	-0.092912	-0.015116	-0.10816	0.096717	0.076248	0.10387	-0.15874	-0.010322	0.037385	-0.039956	-0.031144	0.022279	-0.1556	-0.052567	0.13917	-0.058649	0.018552
Citric acid	-0.015392		Alanine	0.024333		Caproic acid	-0.050186	-0.13669	-0.074756	-0.052851	0.009195	-0.065493	-0.00049216	-0.096737	-0.14412	-0.078724	-0.085334	0.14592	-0.08008	0.11393	-0.027098	-0.064944	0.065087	0.051552	-0.014155	-0.034799
Galactinol	-0.015281		Leucine	0.026152		Enolpyruvate	-0.050057	0.034841	0.12218	-0.084068	-0.021944	0.06657	0.054301	-0.04457	-0.067251	0.067826	-0.035161	0.065245	0.084346	-0.030776	-0.085054	0.047982	0.017381	0.0095437	-0.010351	-0.0015439
Lactobionic acid	-0.012647		Proline	0.026512		Dotriacontane	-0.04887	-0.18493	0.028078	-0.086013	-0.11713	-0.11035	-0.0047583	0.052855	0.063378	-0.0022315	0.17129	0.041322	0.18609	-0.019095	-0.057945	0.037353	0.051873	0.081743	-0.073211	-0.11996
Pyrogallol	-0.010161		Xylitol	0.026658		Melibiose	-0.046762	-0.017794	-0.032139	0.035324	-0.079214	-0.1618	0.012334	-0.045718	-0.10232	0.16971	0.012016	-0.091151	0.025613	-0.28333	0.047683	-0.014254	0.090562	0.07994	0.038237	0.082597
Maltose	-0.01009		Shikimic acid	0.027149		1,4-Benzenedicarboxylic acid	-0.046075	0.079983	-0.0071603	0.022467	0.055081	0.0543	0.0024626	-0.082762	-0.053049	0.029245	-0.15028	-0.045047	-0.17441	-0.03231	0.057961	0.033324	-0.0085567	0.042257	-0.026544	-0.063376
Uric acid	-0.0074959		Citric acid	0.028282		Raffinose	-0.044927	-0.077644	0.005837	0.060161	-0.12787	0.012282	0.12804	-0.053572	0.11472	-0.01823	0.014782	0.016388	-0.02077	-0.14618	0.10273	0.07004	0.081948	-0.030141	0.061844	0.0081314
Melibiose	-0.0033548		2-Hydroxypyridine	0.030555		Iditol	-0.044381	-0.08867	0.04973	0.071602	0.053487	-0.12139	-0.10663	-0.08592	-0.010064	-0.16837	-0.002033	-0.014358	-0.070235	0.09407	-0.12856	0.098912	0.042973	-0.052405	0.02596	0.10521
4-Hydroxybenzoic acid	-0.0029737		Meso-Erythritol	0.032389		Fructose	-0.043316	-0.036396	0.048555	-0.022166	0.038313	0.003556	0.022634	0.022981	-0.035447	-0.087994	0.043356	0.00078571	-0.024758	0.061016	-0.10625	0.078653	0.016785	0.00016248	0.0033341	-0.026969
beta-Mannosylglycerate	-0.0024245		Glycine	0.034188		Glucose	-0.042328	-0.03196	0.12452	0.015181	0.14077	0.015192	-0.11347	-0.015494	-0.091161	-0.13394	0.14936	0.012784	-0.10728	0.092888	-0.090839	0.19916	0.046757	-0.07166	-0.063291	-0.0078697
Octadecanol	-0.0012422		Threonine	0.037225		5-Hydroxy tryptamine	-0.041499	-0.027772	0.18878	0.10867	0.00434	-0.1176	0.058045	-0.0051949	-0.24696	0.15325	-0.090608	0.17	-0.083733	0.14667	0.034042	0.059475	-0.0044652	-0.033936	-0.0080223	0.001448
Pelargonic acid	-0.0010003		Isoleucine	0.038064		4-Hydroxybutyric acid	-0.036698	0.040615	0.016296	-0.019699	-0.010631	-0.03706	0.0028372	-0.028869	-0.040458	-0.015009	-0.10728	0.03153	-0.0058857	0.0021341	0.030549	0.049001	-0.11391	0.10316	0.022128	0.037315
Alanine	0.0057091		Aspartic acid	0.03893		Trehalose	-0.033402	-0.015269	-0.11014	0.04994	-0.094524	-0.077393	0.089121	0.035057	0.0062083	0.051145	0.049461	0.041924	-0.05372	0.06804	0.010544	-0.11288	-0.01134	0.064709	0.059751	-0.037615
Gentisic acid	0.005891		Ferulic acid	0.040879		Galactinol	-0.032977	-0.051921	-0.032984	0.039371	-0.02824	-0.025641	-0.033883	0.030107	0.01893	0.021639	-0.021291	-0.011731	0.049473	-0.12201	0.13296	-0.027025	0.036905	-0.065324	-0.040222	0.021938
Docosane	0.0066815		Pipecolic acid	0.04116		Sucrose	-0.032561	0.0035153	0.023386	-0.047318	-0.029318	0.013245	0.017009	-0.066545	-0.044257	0.039171	-0.058194	0.0001576	-0.052864	0.013633	-0.012545	0.01632	-0.012589	0.011119	8.8293e-05	-0.00097945
Tagatose	0.011636		Pyroglutamic acid	0.046612		Aspartic acid	-0.032113	-0.061326	-0.30872	0.26335	0.05344	0.083711	0.11605	0.22304	-0.19324	-0.081424	-0.040996	0.2242	-0.013178	-0.10277	-0.18473	-0.11604	0.028804	0.059885	-0.097066	-0.036924
Rhamnose	0.012138		Valine	0.050158		Propane-1,3-diol	-0.030907	0.087792	0.032391	-0.029211	-0.043698	0.028112	0.05345	-0.044861	-0.016118	0.016486	-0.049939	0.017405	0.016574	0.0097832	-0.0062401	-0.008204	-0.073584	0.050451	-0.0098339	0.038471
Gluconic acid	0.014387		Benzyl alcohol	0.050653		5,6-Dihydrouracil	-0.030709	0.027272	-0.01156	-0.067332	-0.018453	0.0035312	0.0051548	-0.16113	-0.05695	-0.022901	-0.010916	-0.015446	-0.029416	-0.089032	0.022744	0.032697	-0.12597	0.091767	0.039972	-0.052417
3,4-Dihydroxybenzoate	0.015495		Enolpyruvate	0.051023		Pyruvic acid	-0.029095	0.095253	0.03457	-0.024715	-0.039539	0.026036	0.052944	-0.03843	-0.013719	0.01983	-0.051376	0.021487	0.022173	0.011859	-0.002215	-0.0039715	-0.083673	0.061962	-0.011525	0.020763
p-Coummaric acid	0.0167		Maltose	0.052689		Ethanolamine	-0.027962	0.11495	0.013553	-0.0024398	-0.034785	0.040751	0.083117	-0.04843	-0.0068242	0.01217	-0.066888	0.045839	-0.0034842	0.061568	0.016252	-0.049278	-0.11572	0.096996	-0.0079577	0.011709
Succinic acid	0.017442		Octadecanol	0.055116		Quinic acid	-0.026245	0.04805	-0.0019108	0.020795	-0.0065098	-0.085391	0.033877	0.033912	-0.0066955	0.0077288	0.016319	0.047045	-0.085831	0.033381	-0.094572	-0.0017324	0.048985	0.062202	-0.0046932	0.023051
4-Hydroxyphenethyl alcohol	0.018144		Glutamic acid	0.055581		Tyrosine	-0.025005	0.12151	-0.037943	-0.088606	0.036366	-0.10288	0.065289	0.074552	0.017355	-0.049432	-0.046868	-0.05898	-0.091297	-0.073064	-0.056564	0.018932	0.047529	0.025532	0.059113	0.007295
Enolpyruvate	0.021624		Urea	0.055686		Lyxose	-0.023771	0.00527	-0.064579	-0.03403	0.1056	-0.17736	-0.10349	0.042464	-0.084399	0.015716	-0.0091774	0.12311	0.073653	-0.17508	0.068874	0.043224	0.10244	0.042624	-0.022516	0.0053458
5-Oxoproline	0.022213		Methanolphosphate	0.055755		Inositol	-0.022217	0.00059308	0.018918	0.036407	-0.12173	-0.0040381	0.04648	0.042497	-0.013854	0.11216	0.059141	-0.14305	-0.037429	-0.075427	-0.0070834	0.083771	0.034095	0.0024962	-0.0020152	0.047536
Quebrachitol	0.024416		Methylhexose	0.057357		Serine	-0.018257	0.084758	-0.054548	0.0092257	-0.028963	-0.12293	-0.090715	0.05955	0.10847	0.021231	0.007695	0.056927	-0.035491	-0.027646	0.098714	0.076224	0.011831	0.026162	-0.02381	0.012207
Glyceric acid	0.024695		Lactitol	0.057511		1-Hexadecanol	-0.017987	-0.017855	0.011719	-0.28082	-0.04857	-0.046674	0.069644	-0.0033263	-0.074975	-0.016312	0.095352	0.010679	-0.28611	0.040028	-0.0014757	-0.12485	0.010077	-0.31824	0.19032	-0.26938
Hydroxylamine	0.025382		Melibiose	0.059055		Pipecolic acid	-0.016179	-0.20652	-0.13027	0.090079	-0.10696	0.01863	0.14482	0.047927	0.038945	-0.047599	0.028308	0.062902	-0.10509	0.1909	-0.036448	0.027575	-0.13201	0.043783	-0.095112	0.0079696
Cysteine	0.026668		Threitol	0.061319		Ribulose	-0.015724	0.26693	0.32293	0.021775	-0.1271	0.094856	0.043751	-0.11598	-0.02297	-0.30805	-0.0020603	0.078929	0.17661	0.011298	-0.0078126	0.1091	-0.035127	-0.036546	-0.089499	-0.033826
Gentiobiose	0.030578		Succinic acid	0.065385		2-Hydroxypyridine	-0.014966	-0.0027656	0.050239	0.067915	-0.078931	-0.057494	0.1267	0.069104	0.10492	-0.062793	-0.094025	-0.069682	0.041525	0.024015	0.084612	0.015306	-0.042455	-0.021873	0.060382	-0.22755
3-Aminopropionitrile	0.034118		Malic acid	0.066601		Benzoic acid	-0.012331	0.12231	-0.026873	0.089541	0.020012	0.0020248	0.061049	-0.072871	-0.032251	-0.016903	-0.14788	0.023864	-0.1608	-0.022606	0.055049	0.082734	-0.01088	0.063946	0.041747	0.074448
Galactosamine	0.034317		Serine	0.071527		Maltitol	-0.010262	-0.037917	0.026047	-0.0043787	-0.060167	-0.071575	0.034228	0.0099153	-0.034165	0.04494	0.025729	0.043667	0.041891	-0.10053	-0.10939	0.098283	-0.21376	0.22811	-0.22656	-0.068107
Hexacosane	0.037891		Phosphoric acid	0.071565		Oxamic acid	-0.010246	0.15453	-0.16064	-0.078863	-0.16369	-0.1255	0.18342	-0.028031	-0.16273	-0.19786	-0.22791	0.025763	0.15534	-0.0063936	0.066657	-0.046872	0.027236	-0.25922	-0.13601	0.010526
Erythronic acid lactone	0.043485		Uric acid	0.072028		Xylulose	-0.010157	-0.036641	-0.02441	0.010714	-0.018796	-0.069736	0.0016502	0.057295	-0.0088026	-0.024641	-0.014213	-0.062702	0.013481	0.025357	-0.01171	-0.026032	-0.018576	0.052118	-0.046113	-0.052858
Lactose	0.04884		Glutamine	0.07318		beta-Cyano-Alanine	-0.0094245	0.11519	-0.051999	0.018483	-0.025786	-0.10106	-0.19141	-0.016182	0.067533	0.0087642	-0.030572	0.019591	0.023045	0.095607	0.0022078	-0.013938	0.019126	0.036289	-0.065417	-0.045342
Lactulose	0.048845		Xylonic acid	0.074482		Sorbose	-0.0073299	-0.06141	0.036368	-0.0074329	0.0079823	-0.033448	0.063992	0.0063763	-0.054949	-0.1536	-0.01698	-0.017865	-0.022421	0.052109	-0.00978	-0.033855	-0.015462	-0.054348	-0.083185	0.059548
Urea	0.050116		Propyleneglycol	0.075169		Phenylalanine	-0.0043997	0.13682	-0.013783	-0.060893	-0.019711	-0.14884	0.045383	0.14104	0.0040578	-0.033009	-0.1106	0.053205	-0.085132	0.04293	0.091136	-0.065398	-0.012248	0.088362	-0.0059913	0.086895
Octacosane	0.055136		Erythronic acid lactone	0.076959		Hexose	-0.00388	0.050148	0.080408	0.016042	0.025902	0.0069685	-0.006464	0.0083662	-0.038268	0.019731	-0.041964	0.01902	-0.064419	0.0053164	-0.15301	0.086585	0.025607	-0.11173	-0.074275	0.037666
Phosphoric acid	0.056381		Sinigrin	0.081397		Leucine	-0.0024408	0.18282	-0.018782	-0.0070643	-0.042478	-0.04578	-0.0018702	0.082454	0.049318	-0.051382	-0.01066	0.030098	-0.015693	-0.0050798	0.0012477	0.1598	-1.3357e-05	0.05733	0.028386	-0.011475
Threonic acid	0.056682		Lyxose	0.081435		Benzyl alcohol	-0.0022822	0.071022	0.0096617	-0.064581	-0.051834	-0.1064	0.054327	0.092081	-0.065212	0.0015005	0.064528	0.028315	0.062377	0.072787	-0.056042	0.026466	-0.041708	-0.073345	-0.034024	0.026558
Mannitol	0.059549		Gluconic acid	0.086881		Lactobionic acid	0.0049022	0.19745	-0.047554	-0.13116	-0.063593	0.11545	-0.10199	0.073828	-0.060667	0.18202	0.017583	0.10936	0.18874	0.23536	0.12869	-0.28462	0.27513	-0.15788	0.29038	0.019797
Sphinganine	0.060141		1,6-Anhydro-beta-Glucose	0.087534		Quebrachitol	0.0057477	0.011873	-0.06222	-0.097147	-0.13566	0.065766	0.27627	0.17685	-0.01506	0.057129	0.0049134	-0.005421	-0.036271	-0.033613	0.069773	0.0038383	0.047099	-0.049479	-0.072133	-0.011766
Caproic acid	0.060373		Psicose	0.088279		Erythronic acid lactone	0.0062423	-0.16414	0.0014973	0.049518	-0.054568	-0.097076	0.044976	0.018757	0.087866	0.090284	-0.025232	-0.053432	-0.0036743	0.034255	0.085376	-0.057479	-0.13193	-0.028783	-0.068884	0.052084
Guanine	0.063674		Dodecanol	0.089179		Normetanephrine	0.0062816	-0.022479	0.071018	0.024906	-0.076817	-0.013844	-0.027962	0.025554	-0.092708	0.026479	-0.083109	-0.033293	0.084225	-0.024757	-0.032291	-0.059972	0.082	0.06589	0.052225	-0.039124
Conduritol-beta-epoxide	0.067012		Asparagine	0.089489		1-Amino-1-Cyclopentanecarboxylic acid	0.0078179	0.00018068	0.01364	-0.048829	0.0070529	0.0025711	0.043638	-0.15563	0.022943	-0.012425	0.056761	-0.14515	0.034658	0.15192	-0.071521	-0.02274	-0.10525	-0.10867	0.030972	0.36351
Galactoside	0.068929		Ascorbic acid	0.089841		1,6-Anhydro-beta-Glucose	0.0093146	0.07133	0.05821	0.0059965	-0.0039577	0.014723	-0.022378	-0.0022417	-0.031417	0.059079	-0.073601	0.026871	-0.008715	-0.043842	-0.048622	0.01263	0.0013453	-0.057896	-0.056214	-0.34886
5-Hydroxy tryptamine	0.074441		Raffinose	0.090398		Dehydroascorbic acid	0.011396	-0.049055	0.017276	0.030383	-0.080152	-0.08236	0.081626	0.047035	0.047963	-0.053033	-0.019654	-0.12626	-0.016288	0.027688	0.049509	0.01187	-0.018443	-0.010215	0.043095	-0.021528
Serine	0.075849		Trehalose	0.091955		Shikimic acid	0.012653	0.02305	0.0022792	-0.038448	0.015269	-0.16691	0.096646	0.031281	0.035837	-0.17664	-0.028577	0.035358	-0.097012	0.053163	0.050014	-0.10111	-0.046482	0.047969	0.0013028	0.04905
Dotriacontane	0.083997		Tagatose	0.093169		Salicyl alcohol-b-glucoside	0.013305	-0.065205	0.092508	-0.0011952	-0.13745	-0.01066	-0.011772	0.0041217	-0.0024874	0.11341	0.0021992	-0.039029	0.033123	-0.09401	-0.03474	0.0019061	0.024675	0.11053	0.045109	0.0062895
Lactitol	0.094341		Sinapinic acid	0.094971		Gallic acid	0.014881	0.048283	-0.00019241	0.006591	-0.10948	0.029497	-0.068517	-0.032949	0.044931	0.14442	0.14906	0.059528	-0.023839	0.12473	-0.060557	-0.12872	-0.11022	0.10364	-0.050669	-0.0009755
Glycine	0.10115		Quebrachitol	0.096421		5-Oxoproline	0.015338	0.088993	0.062569	-0.14676	0.16823	0.047659	0.17815	-0.019788	-0.079733	0.046863	-0.015611	0.18873	0.13714	-0.0017315	-0.13768	-0.12698	-0.094664	-0.033099	0.040375	0.14455
Glutamic acid	0.10116		Hexose	0.097286		Propyleneglycol	0.0177	0.11502	0.0018193	-0.055508	-0.084039	-0.025708	0.0098881	0.13211	0.013186	0.095905	0.10413	0.074636	0.14383	0.015751	-0.08693	0.080906	-0.12082	-0.11149	-0.1476	-0.028195
Pyroglutamic acid	0.10192		Sphinganine	0.097363		Threonine	0.018771	0.042092	-0.044087	-0.0039239	-0.052744	-0.072496	0.02113	0.056196	0.044159	-0.024291	0.0058467	0.002273	-0.00034116	-0.030678	0.12535	0.11282	0.022256	-0.059134	-0.0095791	0.037589
Serotonin	0.10377		Maltotriose	0.10019		beta-Mannosylglycerate	0.033406	-0.085149	0.12275	-0.010194	-0.084622	0.0063247	-0.011322	-0.013037	-0.010972	0.087734	-0.042847	-0.014796	0.047389	-0.014908	0.017128	0.068745	-0.00069126	-0.032982	-0.035269	0.031902
2-Aminoethanol	0.10409		Rhamnose	0.103		Psicose	0.037577	0.056907	-0.012361	-0.14186	0.15518	-0.2075	0.2343	-0.094621	0.1013	0.13573	0.12421	0.10515	-0.096152	0.057193	-0.1902	-0.079068	-0.10235	0.17414	0.059223	0.064628
Threitol	0.10523		Threonic acid	0.10411		Galactoside	0.038236	-0.076328	0.10982	-0.057123	-0.057033	0.022282	0.034701	0.0056757	-0.019351	0.076522	-0.042991	-0.065575	0.022582	-0.031113	-0.067257	0.017498	0.0048444	-0.017367	-0.0058508	-0.046012
2-Hydroxyglutaric acid	0.10553		5-Oxoproline	0.10437		Gentiobiose	0.041495	-0.066367	0.064717	-0.041416	-0.046934	-0.055931	0.062081	0.01377	-0.054892	0.010978	-0.037929	-0.044414	0.029531	0.010133	-0.016369	-0.050074	-0.043857	0.0048969	0.0095164	-0.025945
beta-Alanine	0.10596		Glyceric acid	0.10585		Valine	0.04176	0.1757	-0.016043	-0.011743	-0.069159	-0.085468	0.0011045	0.04683	-0.0052242	-0.013651	-0.0077263	0.049527	0.032015	0.022394	0.024797	0.1296	0.027139	0.022361	0.032162	-0.021556
Aspartic acid	0.1076		Sorbose	0.10812		GABA	0.044398	0.094901	-0.045193	-0.03707	0.021468	0.025129	0.20452	0.030144	0.092083	0.039237	0.05857	-0.053294	0.025984	-0.14971	-0.22019	-0.059714	0.047125	0.02218	0.11752	-0.010093
Isoleucine	0.10843		Mannitol	0.1091		2-Aminoethanol	0.044729	0.026824	0.02951	-0.0010994	-0.068813	0.037655	0.15574	0.032269	0.036897	-0.01397	0.076896	-0.00032049	-0.22372	-0.091504	-0.035322	0.097001	0.12091	-0.052615	0.048132	0.13075
Methanolphosphate	0.11002		Dehydroascorbic acid	0.11188		Xylitol	0.050896	-0.065717	0.070098	-0.016626	-0.03219	0.040273	0.028408	0.013192	0.02302	-0.016009	-0.042376	-0.014836	0.0055863	-0.0018151	-0.0058294	-0.01184	0.0021231	-0.07275	0.016742	-0.031578
Asparagine	0.11206		Epigallo catechin	0.11305		Isoleucine	0.051064	0.18632	-0.024395	0.0093115	-0.11995	-0.071065	-0.035647	0.066918	0.029243	-0.01539	-3.4062e-05	0.077649	0.022494	0.012042	0.063398	0.13378	0.035439	0.022131	0.018455	-0.0077907
GABA	0.11347		Iditol	0.11311		beta-Alanine	0.051926	-0.073452	-0.11673	0.029959	0.061552	0.14783	0.17616	-0.31308	-0.033384	0.066023	-0.00061098	0.012966	0.017462	0.077211	0.18498	0.14778	0.055382	0.20747	0.10528	-0.078515
Threonine	0.11456		Galactosamine	0.11385		Lactulose	0.052359	-0.077145	0.17713	-0.070204	-0.078936	0.0031052	0.054121	0.0031717	-0.016639	0.064889	-0.077022	-0.03966	0.0064562	-0.018524	-0.065448	-0.0060985	-0.033624	0.021474	0.0028483	-0.047812
Valine	0.12369		Arabinose	0.11689		Lactose	0.052558	-0.077214	0.17721	-0.070202	-0.078658	0.003103	0.054325	0.0034076	-0.016679	0.064916	-0.077436	-0.039648	0.0060605	-0.018519	-0.064611	-0.0060294	-0.033652	0.019819	0.0032857	-0.035963
Xylitol	0.12678		Quinic acid	0.11736		Meso-Erythritol	0.053641	-0.04828	0.084384	-0.016709	0.0051496	0.038502	-0.0037193	-0.02553	0.051697	-0.032085	-0.064506	-0.002227	0.0025331	0.023171	-0.024947	0.076146	0.01938	-0.075638	0.0079552	-0.019081
Tryptophan	0.13152		Galactoside	0.11741		Maltotriose	0.057268	-0.024541	0.047438	-0.11353	-0.14017	-0.051172	-0.19061	-0.093029	0.027027	-0.043175	-0.13392	0.09016	0.081366	-0.18745	0.10159	-0.050675	0.09217	0.14579	0.0076344	0.011407
Phenylalanine	0.13705		beta-Mannosylglycerate	0.11954		Dopamine	0.057678	-0.004797	0.10664	0.074107	-0.024028	-0.029493	0.01527	0.045678	-0.075623	-0.0479	-0.075118	0.010737	0.01305	-0.015167	0.056608	-0.01888	0.023945	-0.064008	0.013191	0.0061295
Leucine	0.13717		Fructose	0.12667		Epigallo catechin	0.059127	-0.1118	-0.064738	-0.075571	-0.063673	-0.18852	0.0039061	-0.09525	-0.011217	-0.0055812	0.010774	0.010002	0.14718	0.043319	0.17972	0.0063179	-0.082519	-0.044419	-0.037092	0.0031288
Meso-Erythritol	0.14038		Lactose	0.13995		Conduritol-beta-epoxide	0.060628	-0.039328	0.055579	0.012834	0.01144	-0.011514	0.06161	0.021115	-0.0073936	0.0124	0.030865	0.02298	0.078459	0.017607	-0.053185	0.0060996	0.00045549	-0.072329	0.0072469	-0.0023311
Tyrosine	0.14266		Lactulose	0.14002		Urea	0.062048	-0.033961	0.028742	-0.13935	-0.016421	-0.2483	-0.15789	0.020038	0.059047	-0.048211	-0.14285	0.015464	-0.17607	-0.073936	0.043322	0.021049	-0.11685	0.06488	0.12788	0.045769
3-Amino-2-Piperidone	0.14337		Xylulose	0.14521		Tagatose	0.066314	0.046907	0.067415	0.091593	0.014417	-0.12401	-0.19373	-0.032576	0.044013	-0.030117	-0.045511	-0.067734	0.0058491	0.1804	-0.11553	-0.066544	-0.06725	-0.005179	-0.065735	-0.02444
Normetanephrine	0.14812		Glucose	0.14527		Threitol	0.069999	-0.080801	0.15084	-0.041519	-0.0076408	0.026474	0.018966	-0.020468	0.034119	-0.013199	-0.081287	-0.00723	0.017465	0.053113	-0.083056	0.019075	-0.068653	-0.039622	0.0010042	-0.055889
beta-Cyano-Alanine	0.14814		Inositol	0.14663		Proline	0.079279	0.025062	-0.013937	-0.040384	-0.064052	-0.027963	0.022334	-0.0064239	0.017474	-0.019969	-0.019935	-0.042245	-0.016964	0.096048	-0.079495	0.0054107	-0.014753	-0.010937	0.022545	0.055502
Glutamine dehydrated	0.15736		Conduritol-beta-epoxide	0.14676		Maltose	0.079975	-0.015399	-0.0686	-0.099066	0.026072	0.0571	-0.015177	0.061814	0.17693	-0.35765	0.088258	-0.15595	0.013977	0.13972	-0.088835	-0.018764	-0.057722	-0.0030733	0.017581	-0.058777
Pipecolic acid	0.17266		Galactinol	0.14692		Methylhexose	0.080013	0.085528	0.083421	0.046817	-0.020355	-0.040575	-0.02388	-0.055699	0.028154	0.010476	-0.032949	0.0083988	-0.034453	-0.049802	0.093671	-0.026066	-0.089916	-0.08661	-0.087234	0.058428
Glutamine	0.17588		Maltitol	0.15094		Alanine	0.087195	0.19813	0.052715	0.14592	-0.093594	-0.10359	0.092303	-0.12383	0.068556	-0.052013	0.087148	0.12924	0.098113	-0.0095131	-0.049119	-0.040315	-0.12075	0.062111	0.12855	-0.13285
1-Amino-1-Cyclopentanecarboxylic acid	0.19861		Galactose	0.15233		Sphinganine	0.10033	-0.14788	0.12894	-0.081693	-0.076934	0.11207	-0.010223	-0.017442	-0.04845	0.069238	-0.24063	-0.00552	0.0047518	0.015608	-0.039295	-0.030099	0.025593	0.0112	-0.092283	-0.013468
Tyramine	0.20103		Gentiobiose	0.15268		Lactitol	0.10547	-0.086306	0.055844	-0.11633	-0.062188	-0.013838	0.011116	-0.15852	-0.012173	0.075709	-0.061342	0.020946	-0.11882	-0.076628	-0.11358	0.024296	0.13059	0.012924	0.027871	0.039494
Proline	0.20601		Salicyl alcohol-b-glucoside	0.15615		Sinigrin	0.1643	-0.036408	-0.19185	-0.15471	-0.14628	0.31054	-0.3679	0.12296	-0.010103	-0.020283	-0.090397	0.22831	-0.075356	-0.1231	-0.13862	0.11204	-0.2732	-0.0059555	0.03875	-0.014186
Dopamine	0.22355		Lactobionic acid	0.23758		3-(4-hydroxyphenyl)propionic acid	0.16814	-0.047157	0.068935	0.31434	-0.0055739	-0.19536	-0.046853	0.060703	0.0080759	-0.025193	0.021857	0.050868	0.0038594	-0.023399	-0.030036	-0.042697	0.030682	-0.097736	0.066444	-0.055907

## Sheet: Table S2
Table S2. Sugar-related compounds showing significant accumulation under salt stress treatments after one-way ANOVA (p ≤ 0.05, post hoc Tukey's HSD)
Metabolite	Sugar Type	p-value	Tukey Summary
Fructose	Monosaccharide	0.00016645	0M-0.05M, 0M-0.1M, 0M-0.2M, 0M-0.3M
Sorbose	Monosaccharide	0.0021948	0M-0.2M, 0M-0.3M
Glucose	Monosaccharide	0.0016358	0M-0.05M, 0M-0.1M, 0M-0.2M, 0M-0.3M
Arabinose	Monosaccharide	0.021737	0M-0.2M
Xylulose	Monosaccharide	0.0066844	0M-0.05M, 0M-0.1M
Lyxose	Monosaccharide	0.015819	0M-0.1M, 0M-0.3M
Galactose	Monosaccharide	0.0068983	0M-0.1M, 0M-0.2M, 0M-0.3M
Hexose	Monosaccharide	3.07E-07	0M-0.05M, 0M-0.1M, 0M-0.2M, 0M-0.3M
Trehalose	Disaccharide	0.00030998	0M-0.1M, 0M-0.3M
Sucrose	Disaccharide	0.0092576	0.3M-0.05M, 0.3M-0.1M
Gentiobiose	Disaccharide	0.015021	0.2M-0.05M, 0.3M-0.05M
Xylitol	Sugar alcohol	1.74E-06	0.2M-0.05M, 0.3M-0.05M, 0.3M-0.1M, 0M-0.1M, 0M-0.2M, 0M-0.3M
Threitol	Sugar alcohol	0.00012803	0.1M-0.05M, 0.2M-0.05M, 0.3M-0.05M, 0M-0.1M, 0M-0.2M, 0M-0.3M
Glycerol	Sugar alcohol	0.016252	0M-0.2M
Meso-Erythritol	Sugar alcohol	1.83E-06	0.2M-0.05M, 0.3M-0.05M, 0.3M-0.1M, 0M-0.1M, 0M-0.2M, 0M-0.3M
Iditol	Sugar alcohol	0.0047391	0M-0.2M, 0M-0.3M
1,6-Anhydro-beta-Glucose	Sugar derivative	3.38E-06	0M-0.05M, 0M-0.1M, 0M-0.2M, 0M-0.3M
Inositol	Cyclitol	0.006708	0M-0.05M, 0M-0.1M, 0M-0.3M
Xylonic acid	Sugar acid	0.0032257	0.1M-0.05M, 0M-0.1M
Glyceric acid	Sugar acid	0.0022095	0.2M-0.1M, 0.3M-0.1M, 0M-0.1M
Methylhexose	Monosaccharide derivative	0.00011251	0M-0.05M, 0.3M-0.1M, 0M-0.2M, 0M-0.3M
Galactoside	Sugar derivative	0.0027567	0.2M-0.05M, 0.3M-0.05M
Maltitol	Disaccharide alcohol	0.01661	0M-0.05M, 0M-0.1M
Lactitol	Disaccharide alcohol	7.34E-07	0.1M-0.05M, 0.2M-0.05M, 0.3M-0.05M, 0M-0.1M, 0M-0.2M, 0M-0.3M
Lactobionic acid	Sugar acid	0.0064874	0M-0.05M, 0M-0.1M
Raffinose	Trisaccharide	0.018714	0M-0.3M

## Sheet: Table S3
Table S3. Metabolites showing significant accumulation under salt stress treatments after one-way ANOVA (p ≤ 0.05, post hoc Tukey's HSD)
Metabolite	f.value	p.value	-LOG10(p)	FDR	Tukey's HSD
Hexose	27.607	3.07E-07	6.5134	2.89E-05	0M-0.05M	0M-0.1M	0M-0.2M	0M-0.3M
1-Amino-1-Cyclopentanecarboxylic acid	25.983	4.75E-07	6.3234	2.89E-05	0.2M-0.05M	0.3M-0.05M	0.3M-0.1M	0M-0.1M	0M-0.2M	0M-0.3M
Lactitol	24.448	7.34E-07	6.1344	2.89E-05	0.1M-0.05M	0.2M-0.05M	0.3M-0.05M	0M-0.1M	0M-0.2M	0M-0.3M
3-Amino-2-Piperidone	23.512	9.68E-07	6.0143	2.89E-05	0.3M-0.05M	0.3M-0.1M	0.3M-0.2M	0M-0.3M
Quinic acid	23.106	1.09E-06	5.9609	2.89E-05	0M-0.05M	0M-0.1M	0M-0.2M	0M-0.3M
Pyroglutamic acid	22.235	1.43E-06	5.8437	2.89E-05	0.3M-0.05M	0.3M-0.1M	0.3M-0.2M	0M-0.3M
Xylitol	21.632	1.74E-06	5.7604	2.89E-05	0.2M-0.05M	0.3M-0.05M	0.3M-0.1M	0M-0.1M	0M-0.2M	0M-0.3M
Meso-Erythritol	21.473	1.83E-06	5.7382	2.89E-05	0.2M-0.05M	0.3M-0.05M	0.3M-0.1M	0M-0.1M	0M-0.2M	0M-0.3M
Benzyl alcohol	21.26	1.96E-06	5.7081	2.89E-05	0.3M-0.05M	0M-0.05M	0.3M-0.1M	0M-0.1M	0.3M-0.2M	0M-0.2M	0M-0.3M
Asparagine	20.939	2.18E-06	5.6623	2.89E-05	0.3M-0.05M	0.2M-0.1M	0.3M-0.1M	0.3M-0.2M	0M-0.3M
1,6-Anhydro-beta-Glucose	19.644	3.38E-06	5.4717	3.96E-05	0M-0.05M	0M-0.1M	0M-0.2M	0M-0.3M
Proline	19.252	3.87E-06	5.4121	3.96E-05	0.2M-0.05M	0.3M-0.05M	0.3M-0.1M	0M-0.1M	0M-0.2M	0M-0.3M
Pipecolic acid	19.251	3.87E-06	5.4118	3.96E-05	0.2M-0.05M	0.3M-0.05M	0.2M-0.1M	0.3M-0.1M	0M-0.2M	0M-0.3M
Sinapinic acid	15.353	1.74E-05	4.7593	0.00016536	0M-0.05M	0.3M-0.1M	0M-0.1M	0M-0.2M	0M-0.3M
Glutamine	14.455	2.56E-05	4.5914	0.00022446	0.3M-0.05M	0.3M-0.1M	0.3M-0.2M	0M-0.3M
Normetanephrine	14.337	2.70E-05	4.5686	0.00022446	0.3M-0.05M	0M-0.05M	0M-0.1M	0M-0.2M	0M-0.3M
Dopamine	13.417	4.10E-05	4.3871	0.00032085	0.3M-0.05M	0.3M-0.1M	0M-0.1M	0M-0.2M	0M-0.3M
Methanolphosphate	12.867	5.32E-05	4.2743	0.00038982	0.3M-0.05M	0.3M-0.1M	0.3M-0.2M	0M-0.3M
Benzoic acid	12.759	5.60E-05	4.2517	0.00038982	0.2M-0.05M	0.3M-0.05M	0M-0.1M	0M-0.2M	0M-0.3M
Ethanolamine	12.665	5.86E-05	4.232	0.00038982	0.2M-0.05M	0.3M-0.05M	0.3M-0.1M	0M-0.2M	0M-0.3M
Glutamic acid	12.363	6.80E-05	4.1676	0.00043059	0.3M-0.05M	0.3M-0.1M	0.3M-0.2M	0M-0.3M
Threonic acid	12.117	7.68E-05	4.1146	0.00046432	0.1M-0.05M	0.3M-0.05M	0.2M-0.1M	0.3M-0.1M	0M-0.1M
Methylhexose	11.372	0.00011251	3.9488	0.0006506	0M-0.05M	0.3M-0.1M	0M-0.2M	0M-0.3M
Threitol	11.127	0.00012803	3.8927	0.0007095	0.1M-0.05M	0.2M-0.05M	0.3M-0.05M	0M-0.1M	0M-0.2M	0M-0.3M
Pyruvic acid	10.855	0.00014811	3.8294	0.00078796	0.2M-0.05M	0.3M-0.05M	0.3M-0.1M	0M-0.3M
Fructose	10.64	0.00016645	3.7787	0.00085105	0M-0.05M	0M-0.1M	0M-0.2M	0M-0.3M
Malic acid	10.572	0.00017277	3.7625	0.00085105	0.1M-0.05M	0.2M-0.05M	0.3M-0.1M	0M-0.1M	0.3M-0.2M	0M-0.2M
Glycine	10.476	0.00018219	3.7395	0.0008654	0.3M-0.05M	0.3M-0.1M	0.3M-0.2M	0M-0.3M
Threonine	10.295	0.00020149	3.6958	0.00092406	0.2M-0.05M	0.3M-0.05M	0.3M-0.1M	0M-0.2M	0M-0.3M
Propane-1_3-diol	10.071	0.00022863	3.6409	0.0010136	0.2M-0.05M	0.3M-0.05M	0.3M-0.1M	0M-0.3M
Psicose	9.8136	0.00026504	3.5767	0.0011371	0M-0.05M	0M-0.2M	0M-0.3M
Trehalose	9.5451	0.00030998	3.5087	0.0012883	0M-0.1M	0M-0.3M
Ferulic acid	8.8446	0.00047288	3.3252	0.0019059	0M-0.1M	0M-0.2M
Propyleneglycol	8.6433	0.00053599	3.2708	0.0020967	0M-0.05M	0M-0.1M	0M-0.3M
Dehydroabietic acid	8.523	0.00057815	3.238	0.002197	0.2M-0.05M	0.3M-0.05M	0M-0.3M
4-Hydroxybutyric acid	7.1302	0.0014627	2.8349	0.0054037	0.2M-0.05M	0.3M-0.05M	0.3M-0.1M
1,4-Benzenedicarboxylic acid	7.0212	0.0015796	2.8015	0.0055533	0M-0.2M	0M-0.3M
Gallic acid	7.0149	0.0015867	2.7995	0.0055533	0.3M-0.05M	0.3M-0.1M	0M-0.3M
Glucose	6.972	0.0016358	2.7863	0.0055786	0M-0.05M	0M-0.1M	0M-0.2M	0M-0.3M
Dotriacontane	6.7424	0.0019291	2.7146	0.0064143	0M-0.05M	0M-0.1M	0M-0.2M	0M-0.3M
beta-Cyano-Alanine	6.6765	0.0020239	2.6938	0.0065653	0.3M-0.05M	0.3M-0.1M	0M-0.3M
Sorbose	6.5658	0.0021948	2.6586	0.006834	0M-0.2M	0M-0.3M
Glyceric acid	6.5567	0.0022095	2.6557	0.006834	0.2M-0.1M	0.3M-0.1M	0M-0.1M
3-Aminopropionitrile	6.5086	0.0022894	2.6403	0.0069202	0.1M-0.05M	0.3M-0.1M	0.3M-0.2M
Tyramine	6.3297	0.0026157	2.5824	0.0077309	0.3M-0.1M	0M-0.3M
Galactoside	6.2599	0.0027567	2.5596	0.0079704	0.2M-0.05M	0.3M-0.05M
Dodecanol	6.1365	0.0030273	2.519	0.0084901	0M-0.1M	0M-0.2M	0M-0.3M
Conduritol-beta-epoxide	6.1207	0.0030641	2.5137	0.0084901	0.2M-0.05M	0.3M-0.05M
Xylonic acid	6.0536	0.0032257	2.4914	0.0087554	0.1M-0.05M	0M-0.1M
Glutamine dehydrated	5.9498	0.0034946	2.4566	0.0092956	0.3M-0.05M	0.3M-0.1M	0M-0.3M
Iditol	5.5633	0.0047391	2.3243	0.012264	0M-0.2M	0M-0.3M
Glycolic acid	5.5488	0.0047948	2.3192	0.012264	0.2M-0.05M	0.3M-0.05M
Sulfuric acid	5.4634	0.0051362	2.2894	0.012889	0.2M-0.05M	0.3M-0.05M	0.2M-0.1M
Tyrosine	5.3795	0.0054985	2.2598	0.01333	0.3M-0.05M	0M-0.3M
Caproic acid	5.3682	0.0055493	2.2558	0.01333	0M-0.3M
Cysteine	5.3543	0.0056125	2.2508	0.01333	0.3M-0.1M	0.3M-0.2M
beta-Alanine	5.1884	0.0064337	2.1915	0.014869	0.3M-0.05M	0M-0.3M
Lactobionic acid	5.1783	0.0064874	2.1879	0.014869	0M-0.05M	0M-0.1M
Xylulose	5.1423	0.0066844	2.1749	0.014869	0M-0.05M	0M-0.1M
Inositol	5.1381	0.006708	2.1734	0.014869	0M-0.05M	0M-0.1M	0M-0.3M
Galactose	5.1046	0.0068983	2.1613	0.015041	0M-0.1M	0M-0.2M	0M-0.3M
Citric acid	5.0696	0.0071033	2.1485	0.015238	0.3M-0.1M	0M-0.1M
Phosphoric acid	4.9985	0.0075408	2.1226	0.01592	0.3M-0.1M	0.3M-0.2M	0M-0.3M
Octacosane	4.8926	0.0082492	2.0836	0.017143	0M-0.05M	0M-0.1M	0M-0.3M
Serine	4.842	0.008613	2.0648	0.017624	0.3M-0.05M	0.3M-0.1M
Hydroxylamine	4.7769	0.0091081	2.0406	0.018107	0M-0.05M
2-Aminoethanol	4.767	0.0091863	2.0369	0.018107	0.3M-0.05M	0M-0.3M
Sucrose	4.758	0.0092576	2.0335	0.018107	0.3M-0.05M	0.3M-0.1M
Pyrogallol	4.5259	0.011334	1.9456	0.021847	0.3M-0.05M	0M-0.05M
Phenylalanine	4.4014	0.012657	1.8977	0.024048	0M-0.3M
Hexacosane	4.282	0.014088	1.8511	0.026391	0M-0.05M	0M-0.1M
Gentisic acid	4.2531	0.01446	1.8398	0.026711	0.2M-0.05M	0M-0.05M
Gentiobiose	4.2112	0.015021	1.8233	0.027366	0.2M-0.05M	0.3M-0.05M
Lyxose	4.1543	0.015819	1.8008	0.028431	0M-0.1M	0M-0.3M
Glycerol	4.1247	0.016252	1.7891	0.028821	0M-0.2M
Maltitol	4.101	0.01661	1.7796	0.029067	0M-0.05M	0M-0.1M
Sphinganine	4.0428	0.017524	1.7564	0.030268	0.3M-0.05M
Raffinose	3.9718	0.018714	1.7278	0.03191	0M-0.3M
Leucine	3.8722	0.020538	1.6874	0.033725	0M-0.3M
2-Hydroxypyridine	3.8722	0.020539	1.6874	0.033725	0.3M-0.05M	0M-0.3M
Arabinose	3.8119	0.021737	1.6628	0.035256	0M-0.2M
Galactosamine	3.7901	0.02219	1.6538	0.035557	0.3M-0.05M
3-(4-hydroxyphenyl)propionic acid	3.6812	0.024611	1.6089	0.038967	0.3M-0.05M
Mannitol	3.6087	0.026383	1.5787	0.041037	0.3M-0.05M
Serotonin	3.6027	0.026535	1.5762	0.041037	0M-0.3M
Tryptophan	3.3807	0.032934	1.4824	0.04991	0M-0.3M
Lactic acid	3.378	0.033023	1.4812	0.04991	0.2M-0.05M

## Sheet: Table S4
Table S4. Metabolites significantly accumulated in 0.05 M of NaCl compared to control (0 M) (FDR ≤ 0.05, t-test)
Metabolite	t.stat	p.value	-LOG10(p)	FDR
Dopamine	20.345	1.7374e-07	6.7601	2.3107e-05
Lyxose	-8.6518	5.5098e-05	4.2589	0.0032262
Quinic acid	-8.2863	7.2772e-05	4.138	0.0032262
Ascorbic acid	-7.6716	0.000119	3.9244	0.0034445
Sinapinic acid	-7.5699	0.00012949	3.8878	0.0034445
Gentisic acid	7.2314	0.00017268	3.7628	0.0038278
Trehalose	-6.7773	0.00025849	3.5876	0.0049113
Benzyl alcohol	-5.6993	0.00073588	3.1332	0.012234
Psicose	-5.4786	0.00092731	3.0328	0.013642
Normetanephrine	5.3842	0.0010257	2.989	0.013642
Hexose	-4.7981	0.0019707	2.7054	0.023827
5-Oxoproline	-4.3719	0.0032667	2.4859	0.036206
Glucose	-4.2955	0.0035864	2.4453	0.036691
Ferulic acid	-4.1111	0.0045095	2.3459	0.037692
Fructose	-4.1067	0.0045344	2.3435	0.037692
Iditol	-4.1067	0.0045344	2.3435	0.037692
1,6-Anhydro-beta-Glucose	-4.003	0.0051701	2.2865	0.039978
Lactobionic acid	-3.9673	0.0054106	2.2668	0.039978
Propyleneglycol	-3.8749	0.0060927	2.2152	0.042649
Tyramine	3.7899	0.0068041	2.1672	0.045247

## Sheet: Table S5
Table S5. Metabolites significantly accumulated in 0.1 M of NaCl compared to control (0 M) (FDR ≤ 0.05, t-test)
Metabolite	t.stat	p.value	-LOG10(p)	FDR
Quinic acid	14.186	2.0541e-06	5.6874	0.00027319
Malic acid	11.951	6.537e-06	5.1846	0.00043471
Rhamnose	9.8151	2.4192e-05	4.6163	0.0010725
Xylulose	9.2801	3.4934e-05	4.4568	0.0011615
Hexose	8.5818	5.8068e-05	4.2361	0.0015446
Galactinol	8.0594	8.6938e-05	4.0608	0.0019271
Trehalose	7.6675	0.0001194	3.923	0.0022367
Inositol	7.5242	0.00013454	3.8711	0.0022367
Glyceric acid	7.2365	0.00017192	3.7647	0.0025407
Sinapinic acid	6.567	0.0003138	3.5033	0.0040198
1,6-Anhydro-beta-Glucose	6.5053	0.00033246	3.4783	0.0040198
Threonic acid	5.6525	0.00077246	3.1121	0.0085614
Glucose	5.1215	0.0013665	2.8644	0.013981
Benzyl alcohol	4.8941	0.0017649	2.7533	0.015055
Lactitol	-4.7732	0.0020282	2.6929	0.015055
Propyleneglycol	4.7665	0.002044	2.6895	0.015055
Lyxose	4.7413	0.0021048	2.6768	0.015055
Fructose	4.7243	0.0021466	2.6682	0.015055
Iditol	4.7183	0.002162	2.6652	0.015055
Ferulic acid	4.6788	0.0022639	2.6451	0.015055
Salicyl alcohol-b-glucoside	4.5444	0.0026538	2.5761	0.016807
Lactobionic acid	4.4791	0.0028695	2.5422	0.017348
Xylonic acid	4.317	0.0034929	2.4568	0.020198
Galactose	4.2806	0.0036526	2.4374	0.020236
Psicose	4.2477	0.0038038	2.4198	0.020236
1-Amino-1-Cyclopentanecarboxylic acid	-4.1486	0.0043024	2.3663	0.021912
Threitol	-4.122	0.0044482	2.3518	0.021912
Maltitol	4.0847	0.004662	2.3314	0.022145
Dehydroascorbic acid	4.0496	0.0048735	2.3122	0.022351
Citric acid	3.9661	0.0054189	2.2661	0.024024
Arabinose	3.8414	0.0063627	2.1964	0.027298
Xylitol	-3.809	0.0066363	2.1781	0.027582
Raffinose	3.7093	0.0075622	2.1214	0.029534
Dodecanol	3.7068	0.0075866	2.12	0.029534
beta-Mannosylglycerate	3.6885	0.0077721	2.1095	0.029534
Galactosamine	3.5719	0.0090734	2.0422	0.032763
Enolpyruvate	3.5686	0.0091145	2.0403	0.032763
Meso-Erythritol	-3.4287	0.011005	1.9584	0.038239
Normetanephrine	-3.4113	0.011269	1.9481	0.038239
Sphinganine	-3.3904	0.011593	1.9358	0.038239
Sorbose	3.3782	0.011788	1.9286	0.038239

## Sheet: Table S6
Table S6. Metabolites significantly accumulated in 0.2 M of NaCl compared to control (0 M) (FDR ≤ 0.05, t-test)
Metabolite	t.stat	p.value	-LOG10(p)	FDR
Psicose	11.485	8.5312e-06	5.069	0.00036701
Hexose	11.279	9.626e-06	5.0166	0.00036701
Lactitol	-11.256	9.7607e-06	5.0105	0.00036701
Fructose	11.05	1.1038e-05	4.9571	0.00036701
Quinic acid	9.174	3.7657e-05	4.4242	0.00096901
Xylitol	-8.9427	4.4467e-05	4.352	0.00096901
Meso-Erythritol	-8.4731	6.3044e-05	4.2004	0.00096901
Dodecanol	8.4219	6.5558e-05	4.1834	0.00096901
Maltose	8.4216	6.5572e-05	4.1833	0.00096901
Conduritol-beta-epoxide	-7.6851	0.00011769	3.9293	0.0015652
Proline	-7.461	0.00014189	3.8481	0.0017155
1,6-Anhydro-beta-Glucose	7.2574	0.00016885	3.7725	0.0018714
Rhamnose	6.7216	0.00027199	3.5654	0.0025033
Threonine	-6.6813	0.00028225	3.5494	0.0025033
Dopamine	-6.681	0.00028233	3.5492	0.0025033
Glucose	6.3978	0.00036804	3.4341	0.0028672
Arabinose	6.3553	0.00038327	3.4165	0.0028672
Threitol	-6.3424	0.00038804	3.4111	0.0028672
Pipecolic acid	-6.125	0.00047915	3.3195	0.0032456
Normetanephrine	-6.0886	0.00049665	3.304	0.0032456
Inositol	6.0569	0.00051247	3.2903	0.0032456
Sorbose	5.8671	0.00061976	3.2078	0.0037468
Sinapinic acid	5.6375	0.00078466	3.1053	0.0045374
Dehydroabietic acid	5.4025	0.0010058	2.9975	0.0055737
Glycerol	5.3645	0.0010477	2.9798	0.0055737
1-Amino-1-Cyclopentanecarboxylic acid	-5.2248	0.0012193	2.9139	0.0060361
Malic acid	5.2203	0.0012254	2.9117	0.0060361
2-Hydroxypyridine	5.1433	0.0013339	2.8749	0.0061795
Ferulic acid	5.1342	0.0013474	2.8705	0.0061795
Benzyl alcohol	4.9211	0.0017116	2.7666	0.007588
Galactose	4.8773	0.0017992	2.7449	0.0077192
Gentiobiose	-4.4826	0.0028572	2.5441	0.011875
Galactoside	-4.4021	0.0031489	2.5018	0.012691
Sucrose	4.2944	0.0035911	2.4448	0.014047
Citric acid	4.0926	0.0046156	2.3358	0.017539
Caproic acid	-3.9935	0.0052328	2.2813	0.019332
Glutamine	-3.9259	0.0057056	2.2437	0.020509
Hydroxylamine	-3.8451	0.0063322	2.1984	0.022163
Raffinose	3.8145	0.0065893	2.1812	0.022471
Benzoic acid	3.7617	0.0070591	2.1513	0.022967
Gallic acid	3.7595	0.00708	2.15	0.022967
Ethanolamine	3.6803	0.0078564	2.1048	0.024496
Lactic acid	3.6676	0.0079892	2.0975	0.024496
Phenylalanine	-3.6504	0.0081731	2.0876	0.024496
beta-Cyano-Alanine	-3.6399	0.008288	2.0816	0.024496
2-Aminoethanol	-3.5801	0.0089754	2.0469	0.025951
1,4-Benzenedicarboxylic acid	3.548	0.0093692	2.0283	0.026513
Methylhexose	3.4715	0.010385	1.9836	0.028776
Asparagine	-3.4466	0.010741	1.9689	0.029155
Iditol	3.4167	0.011186	1.9513	0.029754
Sphinganine	-3.2843	0.013407	1.8727	0.034964
Salicyl alcohol-b-glucoside	3.2177	0.0147	1.8327	0.037597
Xylulose	3.1768	0.01556	1.808	0.039048
Mannitol	-3.1272	0.016675	1.7779	0.041071
Glycolic acid	3.0613	0.01829	1.7378	0.043954
2-Hydroxyglutaric acid	-3.0529	0.018507	1.7327	0.043954
Tyrosine	-2.9642	0.020979	1.6782	0.048951

## Sheet: Table S7
Table S7. Metabolites significantly accumulated in 0.3 M of NaCl compared to control (0 M) (FDR ≤ 0.05, t-test)
Metabolites	t.stat	p.value	-LOG10(p)	FDR	correlation
Proline	-63.933	3.9845e-12	11.4	5.2994e-10	0.99902
1-Amino-1-Cyclopentanecarboxylic acid	-38.537	2.2585e-10	9.6462	1.5019e-08	0.99732
Xylitol	-20.87	2.9151e-08	7.5353	1.0857e-06	0.99094
Dopamine	-20.571	3.2654e-08	7.4861	1.0857e-06	0.99068
Valine	-16.462	1.8705e-07	6.728	4.9755e-06	0.98556
Sucrose	15.521	2.9562e-07	6.5293	5.882e-06	-0.9838
Meso-Erythritol	-15.429	3.0958e-07	6.5092	5.882e-06	0.98361
Hexose	14.822	4.2261e-07	6.3741	6.0905e-06	-0.98228
Phosphoric acid	-14.783	4.3152e-07	6.365	6.0905e-06	0.98218
Fructose	14.49	5.0372e-07	6.2978	6.0905e-06	-0.98148
Iditol	14.49	5.0372e-07	6.2978	6.0905e-06	-0.98148
Normetanephrine	-14.278	5.6438e-07	6.2484	6.2552e-06	0.98094
Pyruvic acid	13.794	7.3651e-07	6.1328	7.5351e-06	-0.97962
Threitol	-13.545	8.4779e-07	6.0717	8.0541e-06	0.97889
Glutamine	-13.363	9.4055e-07	6.0266	8.3396e-06	0.97833
Propane-1,3-diol	12.662	1.4226e-06	5.8469	1.1826e-05	-0.97595
Leucine	-12.309	1.766e-06	5.753	1.3817e-05	0.9746
Tyramine	-12.073	2.0467e-06	5.6889	1.5123e-05	0.97364
Pyroglutamic acid	-11.797	2.4412e-06	5.6124	1.7089e-05	0.97244
Threonine	-11.494	2.9744e-06	5.5266	1.978e-05	0.97103
1,6-Anhydro-beta-Glucose	10.598	5.4917e-06	5.2603	3.4781e-05	-0.96618
beta-Cyano-Alanine	-9.5115	1.2321e-05	4.9093	7.3813e-05	0.95852
Benzyl alcohol	9.4662	1.2765e-05	4.894	7.3813e-05	-0.95814
Glutamine dehydrated	-9.2231	1.5473e-05	4.8104	8.4841e-05	0.95605
Lactitol	-9.1501	1.6407e-05	4.785	8.4841e-05	0.9554
Methanolphosphate	-9.1367	1.6586e-05	4.7803	8.4841e-05	0.95527
3-(4-hydroxyphenyl)propionic acid	8.8936	2.0223e-05	4.6942	9.6831e-05	-0.95297
3-Amino-2-Piperidone	-8.8839	2.0386e-05	4.6907	9.6831e-05	0.95287
Asparagine	-8.5759	2.6388e-05	4.5786	0.00012102	0.94968
2-Hydroxyglutaric acid	-8.3823	3.1157e-05	4.5064	0.00013475	0.94751
GABA	-8.3731	3.1407e-05	4.503	0.00013475	0.94741
Quinic acid	8.2954	3.3607e-05	4.4736	0.00013968	-0.94649
Ethanolamine	8.1266	3.8995e-05	4.409	0.00015301	-0.94443
Pipecolic acid	-8.1231	3.9116e-05	4.4076	0.00015301	0.94439
Galactoside	-7.8417	5.0409e-05	4.2975	0.00018631	0.94068
Glutamic acid	-7.8363	5.0662e-05	4.2953	0.00018631	0.94061
Methylhexose	7.8114	5.183e-05	4.2854	0.00018631	-0.94026
Sorbose	7.627	6.1478e-05	4.2113	0.00021517	-0.9376
Isoleucine	-7.5445	6.6426e-05	4.1777	0.00022653	0.93636
Tyrosine	-7.296	8.4211e-05	4.0746	0.00028	0.93239
Serine	-7.2073	9.1791e-05	4.0372	0.00029776	0.93088
Serotonin	-6.5032	0.00018748	3.7271	0.00059368	0.91702
Phenylalanine	-6.4174	0.00020529	3.6876	0.00063497	0.91506
Propyleneglycol	6.3139	0.00022932	3.6396	0.00069317	-0.91261
Trehalose	5.9121	0.00035684	3.4475	0.0010547	-0.90208
Sinapinic acid	5.8588	0.00037898	3.4214	0.0010957	-0.90055
Conduritol-beta-epoxide	-5.5189	0.0005611	3.251	0.0015878	0.88993
Psicose	5.4768	0.00058968	3.2294	0.0016339	-0.88851
Erythronic acid lactone	-5.4405	0.00061561	3.2107	0.0016709	0.88726
Glucose	5.416	0.00063381	3.198	0.0016859	-0.8864
Benzoic acid	5.3182	0.00071261	3.1472	0.0018584	-0.8829
Glycine	-5.2558	0.00076838	3.1144	0.0019653	0.88059
Tryptophan	-5.1861	0.00083645	3.0776	0.002099	0.87792
Caproic acid	-5.1102	0.00091824	3.037	0.0022567	0.87492
5-Hydroxy tryptamine	-5.0971	0.00093323	3.03	0.0022567	0.8744
Dodecanol	4.9148	0.0011717	2.9312	0.0027829	-0.86672
4-Hydroxybutyric acid	4.893	0.0012044	2.9192	0.0028102	-0.86576
Sphinganine	-4.8103	0.0013379	2.8736	0.0030678	0.86202
Maltose	4.7428	0.0014588	2.836	0.0032884	-0.85887
Ferulic acid	4.6704	0.0016017	2.7954	0.0035503	-0.85537
2-Hydroxypyridine	4.4814	0.002052	2.6878	0.0044417	-0.84565
Hydroxylamine	-4.4746	0.0020706	2.6839	0.0044417	0.84529
Dehydroabietic acid	4.415	0.0022415	2.6495	0.004732	-0.84202
Raffinose	4.213	0.0029437	2.5311	0.0061175	-0.83025
beta-Alanine	-4.0376	0.0037481	2.4262	0.0076692	0.81903
Xylulose	4.0213	0.0038344	2.4163	0.0077268	-0.81794
Gallic acid	3.9633	0.0041577	2.3812	0.0082209	-0.81398
Inositol	3.9555	0.0042032	2.3764	0.0082209	-0.81344
2-Aminoethanol	-3.8943	0.0045811	2.339	0.0088302	0.80911
Lyxose	3.8653	0.0047729	2.3212	0.0090685	-0.80702
Aspartic acid	-3.8462	0.0049035	2.3095	0.0091855	0.80562
1,4-Benzenedicarboxylic acid	3.7439	0.0056733	2.2462	0.01048	-0.7979
Galactose	3.6298	0.0066871	2.1748	0.012183	-0.7888
Epigallo catechin	3.5319	0.0077107	2.1129	0.013858	-0.78055
Glycerol	3.2379	0.011915	1.9239	0.020713	-0.75312
Lactulose	-3.2344	0.011978	1.9216	0.020713	0.75277
Lactose	-3.2336	0.011992	1.9211	0.020713	0.75269
Dotriacontane	-3.134	0.013932	1.856	0.023755	0.74237
Lactic acid	2.9589	0.018177	1.7405	0.030601	-0.72286
Glycolic acid	2.8453	0.021635	1.6648	0.035751	-0.7092
Cysteine	-2.8326	0.022061	1.6564	0.035751	0.70763
3,4-Dihydroxybenzoate	-2.824	0.022355	1.6506	0.035751	0.70655
Salicyl alcohol-b-glucoside	2.8238	0.022363	1.6505	0.035751	-0.70653
Shikimic acid	2.8175	0.02258	1.6463	0.035751	-0.70574
Dehydroascorbic acid	2.8012	0.023153	1.6354	0.036228	-0.70368
Maltitol	2.774	0.024145	1.6172	0.037341	-0.70021
Sulfuric acid	2.6914	0.027436	1.5617	0.041943	-0.68934
3-Aminopropionitrile	-2.6264	0.03035	1.5178	0.045869	0.68045

## Sheet: Table S8
Table S8. Metabolites significantly accumulated in 0.2 M of NaCl compared to 0.05 M of NaCl (FDR ≤ 0.05, t-test)
Metabolites	t.stat	p.value	-LOG10(p)	FDR
	t.stat	p.value	-LOG10(p)	FDR
Glycerol	8.1729	0.00018066	3.7431	0.024028

## Sheet: Table S9
Table S9. Metabolites significantly accumulated in 0.3 M of NaCl compared to 0.05 M of NaCl (FDR ≤ 0.05, t-test)
Metabolites	t.stat	p.value	-LOG10(p)	FDR
Proline	-16.259	8.1056e-07	6.0912	0.0001078
Dopamine	-10.512	1.5374e-05	4.8132	0.00074516
1-Amino-1-Cyclopentanecarboxylic acid	-10.372	1.6808e-05	4.7745	0.00074516
Meso-Erythritol	-8.3623	6.8622e-05	4.1635	0.0022817
Asparagine	-8.071	8.6144e-05	4.0648	0.0022914
Pyroglutamic acid	-7.7018	0.00011608	3.9353	0.002573
Xylitol	-7.4721	0.00014056	3.8521	0.0026707
3-(4-hydroxyphenyl)propionic acid	7.0159	0.00020859	3.6807	0.0034678
Lactitol	-6.8791	0.00023573	3.6276	0.0034835
Valine	-6.3288	0.00039315	3.4054	0.0049981
3-Amino-2-Piperidone	-6.2766	0.00041338	3.3837	0.0049981
Ethanolamine	6.0748	0.00050345	3.298	0.00558
beta-Alanine	-5.9456	0.00057257	3.2422	0.0058578
Glutamic acid	-5.8578	0.00062561	3.2037	0.0059433
Benzoic acid	5.7766	0.00067961	3.1677	0.0060259
Glutamine	-5.6081	0.00080911	3.092	0.0062591
Pipecolic acid	-5.5197	0.00088786	3.0517	0.0062591
Threonine	-5.4997	0.0009068	3.0425	0.0062591
Glycine	-5.4931	0.00091324	3.0394	0.0062591
Pyruvic acid	5.4116	0.00099599	3.0017	0.0062591
Methanolphosphate	-5.3995	0.001009	2.9961	0.0062591
Pyrogallol	5.3755	0.0010353	2.9849	0.0062591
Propane-1,3-diol	5.1405	0.0013379	2.8736	0.0077368
Serine	-4.8662	0.0018221	2.7394	0.010013
Benzyl alcohol	4.838	0.0018822	2.7253	0.010013
Normetanephrine	-4.7323	0.0021269	2.6723	0.01088
Leucine	-4.6485	0.002346	2.6297	0.011556
Sulfuric acid	4.614	0.0024433	2.612	0.011606
Dehydroabietic acid	4.4307	0.0030418	2.5169	0.01395
beta-Cyano-Alanine	-4.3967	0.0031695	2.499	0.014051
Urea	-4.3123	0.0035131	2.4543	0.015072
Threitol	-4.2855	0.0036307	2.44	0.01509
1,4-Benzenedicarboxylic acid	4.2562	0.0037642	2.4243	0.015171
Isoleucine	-4.225	0.0039121	2.4076	0.015303
Lactic acid	4.1943	0.0040642	2.391	0.015444
Tyramine	-4.1605	0.0042392	2.3727	0.015661
4-Hydroxybutyric acid	4.0691	0.0047548	2.3229	0.017092
Tyrosine	-3.8344	0.0064212	2.1924	0.022474
Glutamine dehydrated	-3.6486	0.008193	2.0866	0.02794
4-Hydroxybenzoic acid	3.5792	0.0089853	2.0465	0.029876
GABA	-3.5225	0.0096945	2.0135	0.031448
Phenylalanine	-3.4957	0.010051	1.9978	0.031829
Conduritol-beta-epoxide	-3.3871	0.011645	1.9339	0.035276
Glycolic acid	3.3855	0.01167	1.9329	0.035276
Galactoside	-3.3283	0.012621	1.8989	0.037301
Glycerol	3.1921	0.015231	1.8173	0.044038
2-Aminoethanol	-3.0933	0.017485	1.7573	0.04948

## Sheet: Table S10
Table S10. Metabolites significantly accumulated in 0.3 M of NaCl compared to 0.1 M of NaCl (FDR ≤ 0.05, t-test)
Metabolites	t.stat	p.value	-LOG10(p)	FDR
Methanolphosphate	8.3486	6.9349e-05	4.159	0.0046117
Xylonic acid	6.769	0.00026046	3.5843	0.0089317
Phosphoric acid	6.658	0.00028839	3.54	0.0089317
Methylhexose	-6.3067	0.00040156	3.3962	0.0089317
3-Amino-2-Piperidone	6.3032	0.00040293	3.3948	0.0089317
Glutamic acid	6.058	0.00051188	3.2908	0.0097258
Asparagine	5.8594	0.00062462	3.2044	0.010384
1-Amino-1-Cyclopentanecarboxylic acid	5.5923	0.00082256	3.0848	0.012156
Glutamine	5.4884	0.00091775	3.0373	0.012206
Pyruvic acid	-5.3393	0.0010765	2.968	0.013016
2-Hydroxyglutaric acid	5.1598	0.0013098	2.8828	0.014033
1,6-Anhydro-beta-Glucose	-5.1181	0.0013717	2.8628	0.014033
Propane-1,3-diol	-4.9789	0.0016029	2.7951	0.015228
Hexose	-4.8802	0.0017931	2.7464	0.015899
Threonic acid	4.8011	0.0019638	2.7069	0.016324
Benzoic acid	-4.5654	0.0025884	2.587	0.02025
Glyceric acid	4.4768	0.0028774	2.541	0.020696
Pipecolic acid	4.4542	0.0029566	2.5292	0.020696
Ethanolamine	-4.1399	0.0043496	2.3615	0.028925
Enolpyruvate	4.0365	0.0049545	2.305	0.031379
4-Hydroxybutyric acid	-3.9556	0.0054924	2.2602	0.033204
Galactinol	3.8554	0.0062482	2.2042	0.036131
Cysteine	3.7569	0.0071039	2.1485	0.039368
Glycine	3.7237	0.0074201	2.1296	0.039475
Sinapinic acid	3.6395	0.0082921	2.0813	0.042417
3-Aminopropionitrile	3.5588	0.0092344	2.0346	0.045488

[truncated: 5 more sheets: Table S11, Table S12, Table S13, Table S14, Tabla S15]
